# Supplementary material for: Botched Ebola Vaccine Trials in Ghana: An Analysis of Discourses in the Media
Source: Vaccines (Basel). 2021 Feb 19;9(2):177. doi: 10.3390/vaccines9020177 (PMC7922854; doi:10.3390/vaccines9020177)
Supplement: Supplementary file 1 [file vaccines-09-00177-s001.zip]

Archive with 1 entries (1 files):
- vaccines-1079242-supplementary.pdf
